# Supplementary material for: In Situ Growth, Etching, and Charging of Nanoscale Water Ice Under Fast Electron Irradiation in Environmental TEM
Source: Nanomaterials (Basel). 2025 May 12;15(10):726. doi: 10.3390/nano15100726 (PMC12114155; doi:10.3390/nano15100726)
Supplement: Supplementary file 1 [file nanomaterials-15-00726-s001.zip]

Archive with 1 entries (1 files):
- nanomaterials-3619395-supplementary.pdf
